# Supplementary material for: The Hoof Color of Australian White Sheep Is Associated with Genetic Variation of the MITF Gene
Source: Animals (Basel). 2023 Oct 15;13(20):3218. doi: 10.3390/ani13203218 (PMC10603658; doi:10.3390/ani13203218)
Supplement: Supplementary file 1 [file animals-13-03218-s001.zip]

Archive with 1 entries (1 files):
- animals-2575341-supplementary.pdf
